# Supplementary material for: Large Farm Animals Used for Research Purposes: A Survey on Purchase, Housing and Hygiene Management
Source: Animals (Basel). 2021 Jul 21;11(8):2158. doi: 10.3390/ani11082158 (PMC8388472; doi:10.3390/ani11082158)
Supplement: Supplementary file 1 [file animals-11-02158-s001.zip]

Archive with 2 entries (2 files):
- manuscript ID animals_1236343 Table S2, Supplementary Material.pdf
- Supplements.pdf
